# Supplementary material for: Folic Acid-Targeted Paclitaxel-Polymer Conjugates Exert Selective Cytotoxicity and Modulate Invasiveness of Colon Cancer Cells
Source: Pharmaceutics. 2021 Jun 23;13(7):929. doi: 10.3390/pharmaceutics13070929 (PMC8309175; doi:10.3390/pharmaceutics13070929)
Supplement: Supplementary file 1 [file pharmaceutics-13-00929-s001.zip]

Archive with 1 entries (1 files):
- pharmaceutics-1258228-supplementary.pdf
